# Supplementary material for: Insights on the systematics and morphology of Humiriaceae (Malpighiales): androecial and extrafloral nectary variation, two new combinations, and a new Sacoglottis from Guyana
Source: PhytoKeys. 2019 Jun 20;124:87–121. doi: 10.3897/phytokeys.124.34679 (PMC6598937; doi:10.3897/phytokeys.124.34679)
Supplement: XML Treatment for Duckesia liesneri [file phytokeys.124.34679-treatment1.xml]

<!DOCTYPE tp:taxon-treatment
  PUBLIC "-//TaxonX//DTD Taxonomic Treatment Publishing DTD v0 20100105//EN" "tax-treatment-NSO.dtd">
<tp:taxon-treatment xmlns:tp="http://www.plazi.org/taxpub"><tp:treatment-meta><kwd-group><label>Taxon classification</label><kwd><named-content xmlns:xlink="http://www.w3.org/1999/xlink" content-type="kingdom">Plantae</named-content></kwd><kwd><named-content xmlns:xlink="http://www.w3.org/1999/xlink" content-type="order">Malpighiales</named-content></kwd><kwd><named-content xmlns:xlink="http://www.w3.org/1999/xlink" content-type="family">Humiriaceae</named-content></kwd></kwd-group><mixed-citation publication-type="journal"><person-group><name><surname>Wurdack</surname><given-names>Kenneth J.</given-names></name><name><surname>Zartman</surname><given-names>Charles E.</given-names></name></person-group><article-title>Insights on the systematics and morphology of <tp:taxon-name><tp:taxon-name-part taxon-name-part-type="family">Humiriaceae</tp:taxon-name-part></tp:taxon-name> (<tp:taxon-name><tp:taxon-name-part taxon-name-part-type="order">Malpighiales</tp:taxon-name-part></tp:taxon-name>): androecial and extrafloral nectary variation, two new combinations, and a new <italic><tp:taxon-name><tp:taxon-name-part taxon-name-part-type="genus" reg="Sacoglottis">Sacoglottis</tp:taxon-name-part></tp:taxon-name></italic> from Guyana</article-title><source>PhytoKeys</source><day>20</day><month>6</month><year>2019</year><volume>124</volume><fpage>87</fpage><lpage>121</lpage><pub-id pub-id-type="doi">10.3897/phytokeys.124.34679</pub-id></mixed-citation></tp:treatment-meta><tp:nomenclature><tp:taxon-name>
              <tp:taxon-name-part taxon-name-part-type="genus" reg="Duckesia">Duckesia</tp:taxon-name-part>
              <tp:taxon-name-part taxon-name-part-type="species" reg="liesneri">liesneri</tp:taxon-name-part>
              <object-id xmlns:xlink="http://www.w3.org/1999/xlink" content-type="ipni" xlink:type="simple">urn:lsid:ipni.org:names:77198710-1</object-id>
            </tp:taxon-name><tp:taxon-authority>(Cuatrec.) K.Wurdack &amp; C.E.Zartman</tp:taxon-authority><tp:taxon-status xmlns:xlink="http://www.w3.org/1999/xlink" xlink:type="simple">comb. nov.</tp:taxon-status><tp:nomenclature-citation-list><tp:nomenclature-citation><tp:taxon-name>
                  <tp:taxon-name-part taxon-name-part-type="genus" reg="Humiriastrum">Humiriastrum</tp:taxon-name-part>
                  <tp:taxon-name-part taxon-name-part-type="species" reg="liesneri">liesneri</tp:taxon-name-part>
                </tp:taxon-name><comment>Cuatrec., Phytologia 71: 165. 1991. Type: VENEZUELA. Amazonas, Depto. Rio Negro: Cerro Aracamuni, summit, Proa camp, 1400 m, 28 Oct 1987, <italic>R. Liesner &amp; G. Carnevali 22589</italic> (holotype: US-3111383; isotypes: MO-3641994, NY-00329209, US-3118837, VEN-277523).</comment></tp:nomenclature-citation></tp:nomenclature-citation-list></tp:nomenclature><tp:treatment-sec sec-type="notes" id="SECID0EIFAG"><title>Notes.</title><p>When <xref ref-type="bibr" rid="B6">Cuatrecasas (1991)</xref> originally described <italic><tp:taxon-name><tp:taxon-name-part taxon-name-part-type="genus" reg="Humiriastrum">Humiriastrum</tp:taxon-name-part><tp:taxon-name-part taxon-name-part-type="species" reg="liesneri">liesneri</tp:taxon-name-part></tp:taxon-name></italic>, he expressed uncertainty about its anther structure and relationships due to reliance on young buds for floral details. A second collection (Venezuela. Amazonas, Sierra de Unturán, 1150 m, 3 Feb 1989, <italic>Henderson 933</italic>, US), correctly annotated by Cuatrecasas as <italic><tp:taxon-name><tp:taxon-name-part taxon-name-part-type="genus" reg="Humiriastrum">H.</tp:taxon-name-part><tp:taxon-name-part taxon-name-part-type="species" reg="liesneri">liesneri</tp:taxon-name-part></tp:taxon-name></italic> in 1994, is in flower but did not cause any classification changes for the subsequent Flora of the Venezuelan Guayana (<xref ref-type="bibr" rid="B7">Cuatrecasas and Huber 1999</xref>). The anther morphology of this species (Fig. <xref ref-type="fig" rid="F1">1C</xref>), with its four separate sporangia, suggests an affiliation with <italic><tp:taxon-name><tp:taxon-name-part taxon-name-part-type="genus" reg="Duckesia">Duckesia</tp:taxon-name-part></tp:taxon-name></italic> or <italic><tp:taxon-name><tp:taxon-name-part taxon-name-part-type="genus" reg="Endopleura">Endopleura</tp:taxon-name-part></tp:taxon-name></italic>, and the transfer here to the former is supported by more similar connective morphology, absence of disporangiate anthers, and similar small leaves (Table <xref ref-type="table" rid="T1">1</xref>). The two species of <italic><tp:taxon-name><tp:taxon-name-part taxon-name-part-type="genus" reg="Duckesia">Duckesia</tp:taxon-name-part></tp:taxon-name></italic> are otherwise very distinct from each other; fruits remain unknown for <italic><tp:taxon-name><tp:taxon-name-part taxon-name-part-type="genus" reg="Duckesia">D.</tp:taxon-name-part><tp:taxon-name-part taxon-name-part-type="species" reg="liesneri">liesneri</tp:taxon-name-part></tp:taxon-name></italic> and would likely provide additional distinguishing characters. The two collections of <italic><tp:taxon-name><tp:taxon-name-part taxon-name-part-type="genus" reg="Duckesia">D.</tp:taxon-name-part><tp:taxon-name-part taxon-name-part-type="species" reg="liesneri">liesneri</tp:taxon-name-part></tp:taxon-name></italic> are ca. 60 km apart on isolated Venezuelan tepuis near the Brazilian border and north of <italic><tp:taxon-name><tp:taxon-name-part taxon-name-part-type="genus" reg="Duckesia">D.</tp:taxon-name-part><tp:taxon-name-part taxon-name-part-type="species" reg="verrucosa">verrucosa</tp:taxon-name-part></tp:taxon-name></italic>, which is a lowland Brazilian species.</p><table-wrap id="T1" position="float" orientation="portrait"><label>Table 1.</label><caption><p>Comparison of select diagnostic features for <italic><tp:taxon-name><tp:taxon-name-part taxon-name-part-type="genus" reg="Duckesia">Duckesia</tp:taxon-name-part></tp:taxon-name> and <tp:taxon-name><tp:taxon-name-part taxon-name-part-type="genus" reg="Endopleura">Endopleura</tp:taxon-name-part></tp:taxon-name></italic>.</p></caption><table id="TID0ESPBG" rules="all"><tbody><tr><th rowspan="1" colspan="1">Characters</th><th rowspan="1" colspan="1">
                      <italic><tp:taxon-name>
                          <tp:taxon-name-part taxon-name-part-type="genus" reg="Duckesia">Duckesia</tp:taxon-name-part>
                          <tp:taxon-name-part taxon-name-part-type="species" reg="verrucosa">verrucosa</tp:taxon-name-part>
                        </tp:taxon-name></italic>
                    </th><th rowspan="1" colspan="1">
                      <italic><tp:taxon-name>
                          <tp:taxon-name-part taxon-name-part-type="genus" reg="Duckesia">Duckesia</tp:taxon-name-part>
                          <tp:taxon-name-part taxon-name-part-type="species" reg="liesneri">liesneri</tp:taxon-name-part>
                        </tp:taxon-name></italic>
                    </th><th rowspan="1" colspan="1">
                      <italic><tp:taxon-name>
                          <tp:taxon-name-part taxon-name-part-type="genus" reg="Endopleura">Endopleura</tp:taxon-name-part>
                          <tp:taxon-name-part taxon-name-part-type="species" reg="uchi">uchi</tp:taxon-name-part>
                        </tp:taxon-name></italic>
                    </th></tr><tr><td rowspan="1" colspan="1">Habit</td><td rowspan="1" colspan="1">Tree, 12–30 m (27–67 cm dbh)</td><td rowspan="1" colspan="1">Shrub to small tree, 2–4 m</td><td rowspan="1" colspan="1">Tree, (12)20–40 m (30–70 dbh)</td></tr><tr><td rowspan="1" colspan="1">Leaves</td><td rowspan="1" colspan="1">Petiole to 1 mm long; blade 5.5–7.5 ×1.7–2.3 cm, lanceolate, subcoriaceous; teeth setae robust, to 0.2 mm long, sometimes retained at maturity; abaxial glands sparse, 0–3 per leaf, 2/3 exmedial distance</td><td rowspan="1" colspan="1">Petiole to 2 mm long; blade 3.5–4.5 × 2.2–2.7 cm, elliptic to obovate, coriaceous; teeth setae delicate, to 0.3 mm long, rapidly deciduous; abaxial glands absent</td><td rowspan="1" colspan="1">Petiole 10–30 mm long; blade 17–28 × 5.5–6.5 cm, oblong to narrowly elliptic, subcoriaceous; teeth setae delicate, to 0.5 mm long, rapidly deciduous; abaxial glands in row near margin</td></tr><tr><td rowspan="1" colspan="1">Inflorescence</td><td rowspan="1" colspan="1">Axillary, small, to 1.5 cm long; bracts persistent</td><td rowspan="1" colspan="1">Axillary and subterminal, to 2.5 cm long; bracts deciduous</td><td rowspan="1" colspan="1">Axillary, to 6.5 cm long; bracts persistent</td></tr><tr><td rowspan="1" colspan="1">Flower</td><td rowspan="1" colspan="1">Calyx glabrous with minutely hispid margin; petals glabrous</td><td rowspan="1" colspan="1">Calyx hispid; petals coarsely hirsute</td><td rowspan="1" colspan="1">Calyx centrally coarsely hirsute, margin minutely hispid; petals coarsely hirsute</td></tr><tr><td rowspan="1" colspan="1">Androecium</td><td rowspan="1" colspan="1">Filaments papillose, very short-connate; anthers 5 tetrasporangiate and 15+ sterile</td><td rowspan="1" colspan="1">Filaments smooth, connate up to 1/3 length; anthers 20 tetrasporangiate</td><td rowspan="1" colspan="1">Filaments minutely papillose, very short-connate; anthers 10 tetrasporangiate and 10+ disporangiate</td></tr><tr><td rowspan="1" colspan="1">Gynoecium</td><td rowspan="1" colspan="1">Pistil longer than ovary</td><td rowspan="1" colspan="1">Pistil shorter than ovary</td><td rowspan="1" colspan="1">Pistil as long as ovary</td></tr><tr><td rowspan="1" colspan="1">Fruit</td><td rowspan="1" colspan="1">Ovoid; endocarp corrugated, 13+-radiate with densely packed woody ribs; resinous cavities small; valves conspicuous</td><td rowspan="1" colspan="1">Unknown</td><td rowspan="1" colspan="1">Ellipsoid; endocarp star-shaped, 10-radiate with 5 divided woody ribs; resinous cavities absent; valves inconspicuous</td></tr><tr><td rowspan="1" colspan="1">Distribution &amp; ecology</td><td rowspan="1" colspan="1">Brazil (Amazonas especially near Manaus, Pará); 50–125 m elevation, terra firme</td><td rowspan="1" colspan="1">Venezuela (Amazonas on Cerro Aracamuni and Sierra de Unturán); 1150–1400 m elevation, upland cloud or semi-open tepui forest</td><td rowspan="1" colspan="1">Bolivia (Pando), Brazil (Amapá, Amazonas, Pará, Rhondônia) Guyana, Suriname, Venezuela; 50–620 m elevation, terra firme</td></tr></tbody></table></table-wrap><fig id="F6" position="float" orientation="portrait"><label>Figure 6.</label><caption><p>Macromorphology of <italic><tp:taxon-name><tp:taxon-name-part taxon-name-part-type="genus" reg="Sacoglottis">Sacoglottis</tp:taxon-name-part><tp:taxon-name-part taxon-name-part-type="species" reg="perryi">perryi</tp:taxon-name-part></tp:taxon-name></italic>. <bold>A</bold> Dried fruit with central seed embedded in woody endocarp, longitudinal split along carpel wall (dissected by Cuatrecasas) <bold>B</bold> dried fruit with 2 central seeds and endocarp lacunae, transverse section <bold>C</bold> fresh fruit with fleshy yellow-green exocarp and liquid in endocarp lacunae, transverse section <bold>D</bold> young inflorescence with bracts intact (b) or fallen leaving bract scars (bs) <bold>E</bold> mature bud with marginal sepal gland (small red dot in center) <bold>F</bold> partly open flower with intact anthers <bold>G</bold> post-anthetic flower <bold>H</bold> freshly cut trunk <bold>I</bold> type in life just before pressing. Sources: <bold>A</bold><italic>Gillespie 2810</italic><bold>B</bold><italic>Tripp 2984</italic><bold>C, E–I</bold><italic>Redden 7264</italic><bold>D</bold><italic>Hoffman 1600</italic> (all US).</p></caption><graphic xmlns:xlink="http://www.w3.org/1999/xlink" xlink:href="phytokeys-124-087-g006.jpg" position="float" orientation="portrait" xlink:type="simple" id="oo_311892.jpg"/></fig><!--PageBreak--></tp:treatment-sec><tp:treatment-sec><!--Section generated to contain objects referenced in tp:taxon-treatment.--><fig id="F1" position="float" orientation="portrait"><label>Figure 1.</label><caption><p>Stamen structure of <tp:taxon-name><tp:taxon-name-part taxon-name-part-type="family">Humiriaceae</tp:taxon-name-part></tp:taxon-name>. <bold>A</bold><italic><tp:taxon-name><tp:taxon-name-part taxon-name-part-type="genus" reg="Duckesia">Duckesia</tp:taxon-name-part><tp:taxon-name-part taxon-name-part-type="species" reg="verrucosa">verrucosa</tp:taxon-name-part></tp:taxon-name></italic> tetrasporangiate anther, dorsal <bold>B</bold><italic><tp:taxon-name><tp:taxon-name-part taxon-name-part-type="genus" reg="Duckesia">Duckesia</tp:taxon-name-part><tp:taxon-name-part taxon-name-part-type="species" reg="verrucosa">verrucosa</tp:taxon-name-part></tp:taxon-name></italic> tetrasporangiate anther, lateral <bold>C</bold><italic><tp:taxon-name><tp:taxon-name-part taxon-name-part-type="genus" reg="Duckesia">Duckesia</tp:taxon-name-part><tp:taxon-name-part taxon-name-part-type="species" reg="liesneri">liesneri</tp:taxon-name-part></tp:taxon-name></italic> tetrasporangiate anther, lateral <bold>D</bold><italic><tp:taxon-name><tp:taxon-name-part taxon-name-part-type="genus" reg="Endopleura">Endopleura</tp:taxon-name-part><tp:taxon-name-part taxon-name-part-type="species" reg="uchi">uchi</tp:taxon-name-part></tp:taxon-name></italic> disporangiate anther, lateral <bold>E</bold><italic><tp:taxon-name><tp:taxon-name-part taxon-name-part-type="genus" reg="Endopleura">Endopleura</tp:taxon-name-part><tp:taxon-name-part taxon-name-part-type="species" reg="uchi">uchi</tp:taxon-name-part></tp:taxon-name></italic> tetrasporangiate anther, lateral <bold>F</bold><italic><tp:taxon-name><tp:taxon-name-part taxon-name-part-type="genus" reg="Duckesia">Duckesia</tp:taxon-name-part><tp:taxon-name-part taxon-name-part-type="species" reg="verrucosa">verrucosa</tp:taxon-name-part></tp:taxon-name></italic> sterile anther, lateral <bold>G</bold><italic><tp:taxon-name><tp:taxon-name-part taxon-name-part-type="genus" reg="Humiriastrum">Humiriastrum</tp:taxon-name-part><tp:taxon-name-part taxon-name-part-type="species" reg="cuspidatum">cuspidatum</tp:taxon-name-part></tp:taxon-name></italic> disporangiate anther, lateral <bold>H</bold><italic><tp:taxon-name><tp:taxon-name-part taxon-name-part-type="genus" reg="Humiriastrum">Humiriastrum</tp:taxon-name-part><tp:taxon-name-part taxon-name-part-type="species" reg="cuspidatum">cuspidatum</tp:taxon-name-part></tp:taxon-name></italic> androecium, dorsal <bold>I</bold><italic><tp:taxon-name><tp:taxon-name-part taxon-name-part-type="genus" reg="Endopleura">Endopleura</tp:taxon-name-part><tp:taxon-name-part taxon-name-part-type="species" reg="uchi">uchi</tp:taxon-name-part></tp:taxon-name></italic> tetrasporangiate anther, lateral <bold>J</bold><italic><tp:taxon-name><tp:taxon-name-part taxon-name-part-type="genus" reg="Humiriastrum">Humiriastrum</tp:taxon-name-part><tp:taxon-name-part taxon-name-part-type="species" reg="dentatum">dentatum</tp:taxon-name-part></tp:taxon-name></italic> disporangiate anther, lateral <bold>K</bold><italic><tp:taxon-name><tp:taxon-name-part taxon-name-part-type="genus" reg="Humiriastrum">Humiriastrum</tp:taxon-name-part><tp:taxon-name-part taxon-name-part-type="species" reg="dentatum">dentatum</tp:taxon-name-part></tp:taxon-name></italic> disporangiate anther, ventral <bold>L</bold><italic><tp:taxon-name><tp:taxon-name-part taxon-name-part-type="genus" reg="Humiriastrum">Humiriastrum</tp:taxon-name-part><tp:taxon-name-part taxon-name-part-type="species" reg="diguense">diguense</tp:taxon-name-part></tp:taxon-name></italic> disporangiate anther, lateral <bold>M</bold><tp:taxon-name><tp:taxon-name-part taxon-name-part-type="genus" reg="Humiria">Humiria</tp:taxon-name-part><tp:taxon-name-part taxon-name-part-type="species" reg="balsamifera">balsamifera</tp:taxon-name-part><tp:taxon-name-part taxon-name-part-type="infraspecific-rank">var.</tp:taxon-name-part><tp:taxon-name-part taxon-name-part-type="variety" reg="imbaimadaiensis">imbaimadaiensis</tp:taxon-name-part></tp:taxon-name> stamen cluster with 2 of 3 types, dorsal. f = filament attachment location. Sources: <bold>A, B, F</bold><italic>Ducke 2108</italic><bold>C</bold><italic>Henderson 933</italic><bold>D, E, I</bold><italic>Assunção 605</italic><bold>G, H</bold><italic>Cid et al. 4264</italic><bold>J, K</bold><italic>Hatschbach 56145</italic><bold>L</bold><italic>Quizhpe et al. 612</italic><bold>M</bold><italic>Wurdack 4814</italic> (all US.)</p></caption><graphic xmlns:xlink="http://www.w3.org/1999/xlink" xlink:href="phytokeys-124-087-g001.jpg" position="float" orientation="portrait" xlink:type="simple" id="oo_311887.jpg"/></fig></tp:treatment-sec><ref-list><ref id="B6"><mixed-citation xmlns:xlink="http://www.w3.org/1999/xlink" xlink:type="simple"><person-group><name name-style="western"><surname>Cuatrecasas</surname><given-names>J</given-names></name></person-group> (<year>1991</year>) Miscellaneous notes on neotropical flora XX. A new species of <italic><tp:taxon-name><tp:taxon-name-part taxon-name-part-type="genus">Humiriastrum.</tp:taxon-name-part></tp:taxon-name></italic> Phytologia 71: 165–166.</mixed-citation></ref><ref id="B7"><mixed-citation xmlns:xlink="http://www.w3.org/1999/xlink" xlink:type="simple"><person-group><name name-style="western"><surname>Cuatrecasas</surname><given-names>J</given-names></name><name name-style="western"><surname>Huber</surname><given-names>O</given-names></name></person-group> (<year>1999</year>) <article-title><tp:taxon-name><tp:taxon-name-part taxon-name-part-type="family">Humiriaceae</tp:taxon-name-part></tp:taxon-name>.</article-title> In: <person-group><name name-style="western"><surname>Berry</surname><given-names>PE</given-names></name><name name-style="western"><surname>Yatskievych</surname><given-names>K</given-names></name><name name-style="western"><surname>Holst</surname><given-names>BK</given-names></name></person-group> (<role>Eds</role>) <issue-title>Flora of the Venezuelan Guayana.</issue-title><source>Volume 5 <tp:taxon-name><tp:taxon-name-part taxon-name-part-type="family">Eriocaulaceae</tp:taxon-name-part></tp:taxon-name>–<tp:taxon-name><tp:taxon-name-part taxon-name-part-type="family">Lentibulariaceae</tp:taxon-name-part></tp:taxon-name>. Missouri Botanical Garden Press, St. Louis</source>, <fpage>623</fpage>–<lpage>641</lpage>.</mixed-citation></ref></ref-list></tp:taxon-treatment>
