# Supplementary material for: Insights on the systematics and morphology of Humiriaceae (Malpighiales): androecial and extrafloral nectary variation, two new combinations, and a new Sacoglottis from Guyana
Source: PhytoKeys. 2019 Jun 20;124:87–121. doi: 10.3897/phytokeys.124.34679 (PMC6598937; doi:10.3897/phytokeys.124.34679)
Supplement: XML Treatment for Vantanea spiritu-sancti [file phytokeys.124.34679-treatment2.xml]

<!DOCTYPE tp:taxon-treatment
  PUBLIC "-//TaxonX//DTD Taxonomic Treatment Publishing DTD v0 20100105//EN" "tax-treatment-NSO.dtd">
<tp:taxon-treatment xmlns:tp="http://www.plazi.org/taxpub"><tp:treatment-meta><kwd-group><label>Taxon classification</label><kwd><named-content xmlns:xlink="http://www.w3.org/1999/xlink" content-type="kingdom">Plantae</named-content></kwd><kwd><named-content xmlns:xlink="http://www.w3.org/1999/xlink" content-type="order">Malpighiales</named-content></kwd><kwd><named-content xmlns:xlink="http://www.w3.org/1999/xlink" content-type="family">Humiriaceae</named-content></kwd></kwd-group><mixed-citation publication-type="journal"><person-group><name><surname>Wurdack</surname><given-names>Kenneth J.</given-names></name><name><surname>Zartman</surname><given-names>Charles E.</given-names></name></person-group><article-title>Insights on the systematics and morphology of <tp:taxon-name><tp:taxon-name-part taxon-name-part-type="family">Humiriaceae</tp:taxon-name-part></tp:taxon-name> (<tp:taxon-name><tp:taxon-name-part taxon-name-part-type="order">Malpighiales</tp:taxon-name-part></tp:taxon-name>): androecial and extrafloral nectary variation, two new combinations, and a new <italic><tp:taxon-name><tp:taxon-name-part taxon-name-part-type="genus" reg="Sacoglottis">Sacoglottis</tp:taxon-name-part></tp:taxon-name></italic> from Guyana</article-title><source>PhytoKeys</source><day>20</day><month>6</month><year>2019</year><volume>124</volume><fpage>87</fpage><lpage>121</lpage><pub-id pub-id-type="doi">10.3897/phytokeys.124.34679</pub-id></mixed-citation></tp:treatment-meta><tp:nomenclature><tp:taxon-name>
              <tp:taxon-name-part taxon-name-part-type="genus" reg="Vantanea">Vantanea</tp:taxon-name-part>
              <tp:taxon-name-part taxon-name-part-type="species" reg="spiritu-sancti">spiritu-sancti</tp:taxon-name-part>
              <object-id xmlns:xlink="http://www.w3.org/1999/xlink" content-type="ipni" xlink:type="simple">urn:lsid:ipni.org:names:77198711-1</object-id>
            </tp:taxon-name><tp:taxon-authority>(Cuatrec.) K.Wurdack &amp; C.E.Zartman</tp:taxon-authority><tp:taxon-status xmlns:xlink="http://www.w3.org/1999/xlink" xlink:type="simple">comb. nov.</tp:taxon-status><tp:nomenclature-citation-list><tp:nomenclature-citation><tp:taxon-name>
                  <tp:taxon-name-part taxon-name-part-type="genus" reg="Humiriastrum">Humiriastrum</tp:taxon-name-part>
                  <tp:taxon-name-part taxon-name-part-type="species" reg="spiritu-sancti">spiritu-sancti</tp:taxon-name-part>
                </tp:taxon-name><comment>Cuatrec., Ciencia, Mexico 23(4): 137. 1964. Type: BRAZIL. Espírito Santo, Mun. de Santa Tereza: Lombardia, 25 Jan 1954, <italic>G. Dalcolmo s.n.</italic> (holotype: RB-86212; isotype: US-2827596).</comment></tp:nomenclature-citation></tp:nomenclature-citation-list></tp:nomenclature><tp:treatment-sec sec-type="notes" id="SECID0EFKAG"><title>Notes.</title><p><italic><tp:taxon-name><tp:taxon-name-part taxon-name-part-type="genus" reg="Humiriastrum">Humiriastrum</tp:taxon-name-part><tp:taxon-name-part taxon-name-part-type="species" reg="spiritu-sancti">spiritu-sancti</tp:taxon-name-part></tp:taxon-name></italic> was poorly known until recent ample collections allowed a fuller characterization. <xref ref-type="bibr" rid="B13">Giordano and Bove (2008)</xref> described its thecae as unilocular, ovary cells as uniovulate, and fruits as having five apical foramina. The transfer here to <italic><tp:taxon-name><tp:taxon-name-part taxon-name-part-type="genus" reg="Vantanea">Vantanea</tp:taxon-name-part></tp:taxon-name></italic> is supported by anther structure that we interpret as two lateral bisporangiate thecae with internal septa (Fig. <xref ref-type="fig" rid="F3">3D</xref>; see Results), two superposed ovules per locule (Fig. <xref ref-type="fig" rid="F3">3F</xref>), apparent lack of foramina, as well as previously reported pollen details (Bove and Melham 2000), and preliminary molecular phylogenetic placement (Zartman et al., unpublished data). Upon examination of endocarps from <italic>Amorim et al. 1391</italic> (US-3258470, as sectioned for <xref ref-type="bibr" rid="B15">Herrera et al. 2010</xref>), as well as the illustration from <xref ref-type="bibr" rid="B13">Giordano and Bove (2008)</xref>, we could not find well-developed apical foramina that otherwise characterize <italic><tp:taxon-name><tp:taxon-name-part taxon-name-part-type="genus" reg="Humiriastrum">Humiriastrum</tp:taxon-name-part></tp:taxon-name></italic>. Furthermore, the androecial bauplan of <italic><tp:taxon-name><tp:taxon-name-part taxon-name-part-type="genus" reg="Vantanea">V.</tp:taxon-name-part><tp:taxon-name-part taxon-name-part-type="species" reg="spiritu-sancti">spiritu-sancti</tp:taxon-name-part></tp:taxon-name></italic> with a low number of alternating-length stamens is similar to that of <italic><tp:taxon-name><tp:taxon-name-part taxon-name-part-type="genus" reg="Vantanea">V.</tp:taxon-name-part><tp:taxon-name-part taxon-name-part-type="species" reg="depleta">depleta</tp:taxon-name-part></tp:taxon-name></italic>.</p><fig id="F7" position="float" orientation="portrait"><label>Figure 7.</label><caption><p>Illustration of <italic><tp:taxon-name><tp:taxon-name-part taxon-name-part-type="genus" reg="Sacoglottis">Sacoglottis</tp:taxon-name-part><tp:taxon-name-part taxon-name-part-type="species" reg="perryi">perryi</tp:taxon-name-part></tp:taxon-name></italic>. <bold>A</bold> Habit <bold>B</bold> bud <bold>C</bold> bud with petals removed <bold>D</bold> open flower, axial <bold>E</bold> open flower, lateral <bold>F</bold> gynoecium <bold>G</bold> stamen cluster of 2 types, ventral <bold>H</bold> floral diagram <bold>I</bold> post-anthetic flower <bold>J</bold> young fruit <bold>K, L</bold> fruit <bold>M</bold> fruit with 2 central seeds and endocarp lacunae, transverse section. Source: <bold>A–M</bold> from specimens and life photos of <italic>Redden 7264</italic> (US).</p></caption><graphic xmlns:xlink="http://www.w3.org/1999/xlink" xlink:href="phytokeys-124-087-g007.jpg" position="float" orientation="portrait" xlink:type="simple" id="oo_311893.jpg"/></fig><!--PageBreak--></tp:treatment-sec><tp:treatment-sec><!--Section generated to contain objects referenced in tp:taxon-treatment.--><fig id="F3" position="float" orientation="portrait"><label>Figure 3.</label><caption><p>Stamen structure and anatomy of <tp:taxon-name><tp:taxon-name-part taxon-name-part-type="family">Humiriaceae</tp:taxon-name-part></tp:taxon-name>. <bold>A</bold><italic><tp:taxon-name><tp:taxon-name-part taxon-name-part-type="genus" reg="Vantanea">Vantanea</tp:taxon-name-part><tp:taxon-name-part taxon-name-part-type="species" reg="compacta">compacta</tp:taxon-name-part></tp:taxon-name></italic> anther, lateral <bold>B</bold><italic><tp:taxon-name><tp:taxon-name-part taxon-name-part-type="genus" reg="Vantanea">Vantanea</tp:taxon-name-part><tp:taxon-name-part taxon-name-part-type="species" reg="compacta">compacta</tp:taxon-name-part></tp:taxon-name></italic> anther, dorsal <bold>C</bold><italic><tp:taxon-name><tp:taxon-name-part taxon-name-part-type="genus" reg="Vantanea">Vantanea</tp:taxon-name-part><tp:taxon-name-part taxon-name-part-type="species" reg="depleta">depleta</tp:taxon-name-part></tp:taxon-name></italic> anther, lateral <bold>D</bold><italic><tp:taxon-name><tp:taxon-name-part taxon-name-part-type="genus" reg="Vantanea">Vantanea</tp:taxon-name-part><tp:taxon-name-part taxon-name-part-type="species" reg="spiritu-sancti">spiritu-sancti</tp:taxon-name-part></tp:taxon-name></italic> anther, lateral <bold>E</bold><italic><tp:taxon-name><tp:taxon-name-part taxon-name-part-type="genus" reg="Schistostemon">Schistostemon</tp:taxon-name-part><tp:taxon-name-part taxon-name-part-type="species" reg="oblongifolius">oblongifolius</tp:taxon-name-part></tp:taxon-name></italic> clearing of androecium with 3 stamen types, ventral <bold>F</bold><italic><tp:taxon-name><tp:taxon-name-part taxon-name-part-type="genus" reg="Vantanea">Vantanea</tp:taxon-name-part><tp:taxon-name-part taxon-name-part-type="species" reg="spiritu-sancti">spiritu-sancti</tp:taxon-name-part></tp:taxon-name></italic> longitudinal section of ovary with 2 superposed ovules per locule; lower left ovule partial <bold>G</bold><italic><tp:taxon-name><tp:taxon-name-part taxon-name-part-type="genus" reg="Hylocarpa">Hylocarpa</tp:taxon-name-part><tp:taxon-name-part taxon-name-part-type="species" reg="heterocarpa">heterocarpa</tp:taxon-name-part></tp:taxon-name></italic> anthers (left to right): disporangiate dorsal, ventral; sterile, dorsal. Sources: <bold>A, B</bold><italic>Hatschbach 21265</italic><bold>C</bold><italic>Hammel &amp; Trainer 12954</italic><bold>D, F</bold><italic>Silva et al. 1436</italic><bold>E</bold><italic>Maas et al. 6804</italic><bold>G</bold><italic>Ducke [JBRJ-30137</italic>] (all US).</p></caption><graphic xmlns:xlink="http://www.w3.org/1999/xlink" xlink:href="phytokeys-124-087-g003.jpg" position="float" orientation="portrait" xlink:type="simple" id="oo_311889.jpg"/></fig></tp:treatment-sec><ref-list><ref id="B13"><mixed-citation xmlns:xlink="http://www.w3.org/1999/xlink" xlink:type="simple"><person-group><name name-style="western"><surname>Giordano</surname><given-names>LCS</given-names></name><name name-style="western"><surname>Bove</surname><given-names>CP</given-names></name></person-group> (<year>2008</year>) <article-title>Taxonomic considerations and amended description of <italic><tp:taxon-name><tp:taxon-name-part taxon-name-part-type="genus">Humiriastrum</tp:taxon-name-part><tp:taxon-name-part taxon-name-part-type="species">spiritu-sancti</tp:taxon-name-part></tp:taxon-name></italic>, <tp:taxon-name><tp:taxon-name-part taxon-name-part-type="family">Humiriaceae</tp:taxon-name-part></tp:taxon-name>.</article-title><source>Rodriguésia</source><volume>59</volume>(<issue>1</issue>): <fpage>151</fpage>–<lpage>154</lpage>. <ext-link xlink:type="simple" ext-link-type="doi" xlink:href="10.1590/2175-7860200859109">https://doi.org/10.1590/2175-7860200859109</ext-link></mixed-citation></ref><ref id="B15"><mixed-citation xmlns:xlink="http://www.w3.org/1999/xlink" xlink:type="simple"><person-group><name name-style="western"><surname>Herrera</surname><given-names>F</given-names></name><name name-style="western"><surname>Manchester</surname><given-names>SR</given-names></name><name name-style="western"><surname>Jaramillo</surname><given-names>C</given-names></name><name name-style="western"><surname>MacFadden</surname><given-names>B</given-names></name><name name-style="western"><surname>da</surname><given-names>Silva-Caminha SA</given-names></name></person-group> (<year>2010</year>) <article-title>Phytogeographic history and phylogeny of the <tp:taxon-name><tp:taxon-name-part taxon-name-part-type="family">Humiriaceae</tp:taxon-name-part></tp:taxon-name>.</article-title><source>International Journal of Plant Sciences</source><volume>171</volume>(<issue>4</issue>): <fpage>392</fpage>–<lpage>408</lpage>.<ext-link xlink:type="simple" ext-link-type="doi" xlink:href="10.1086/651229">https://doi.org/10.1086/651229</ext-link></mixed-citation></ref></ref-list></tp:taxon-treatment>
